# Supplementary material for: Women's experiences of early pregnancy assessment unit services: a qualitative investigation
Source: BJOG. 2021 Sep 7;128(13):2116–25. doi: 10.1111/1471-0528.16866 (PMC9292489; doi:10.1111/1471-0528.16866)
Supplement: Supplementary file 1 — Table S1. An example of a charting sheet. [file BJO-128-2116-s009.xlsx]

## Sheet: Sheet1
	A : Involvement in Care Decisions	B : Adequately Involved	C : Insufficient Involvement	D : Involving Partner	E : No Decisions to be made	F : Patient-led Care
1 : 002 - III - Ongoing Typology = Anxious Presentation Satisfaction = Low	There were not really any decisions to be made, but participant still felt involved in process				Fairly involved. I was told… I mean, the only decisions at that point was… there weren’t really any decisions I don’t think, the only decision was to go and have an ultrasound scan, yes, and I wanted to do that because I needed to know whether or not it was an ectopic pregnancy or not.
2 : 005 - V - Ongoing Typology = Anxious Presentation Satisfaction = Low	Not covered in the interview
3 : 007 - I - Ongoing Typology = Anxious Presentation Satisfaction = Low	Felt involved and in control of care Was able to get referral through asking GP due to previous experience with EPAU	R: Very involved. I: And was that something that you liked to have or was that something that you didn’t want to necessarily have? R: I like to be in control as much as possible [laughs].				I think from my perspective I suggested it was something I wanted to do. I was aware of an early pregnancy testing unit because with my first pregnancy I was in London and I went to an early pregnancy unit in University College Hospital. I was aware of the faculty basically. I very much indicated I wanted to go and find out how far along I was, just to make sure it was all fine and my GP who at t…
4 : 031 - III - Ongoing Typology = Anxious Presentation Satisfaction = Low	Options presented and participant felt they had fully informed choice. Felt in control of care.					There were a number of options at that time and I felt that the decision was completely in my hands and they explained to me what each option would mean, if I went with one option, that potentially later on you might still need to go down a different route. So everything was clear to me and it was definitely within my control.
5 : 032 - VII - Ongoing Typology = Anxious Presentation Satisfaction = Low	No decisions to be made - going through the motions				I: And how involved did you feel in the decisions that were being made about your care? R: I couldn’t really influence, I suppose, any of the decisions, they just were asking the questions and I was returning back to my seat. They would say, “Oh would you come with us?” Politeness. But there wasn’t really any decision making on my part that I needed to make on that day, it was just going through …
6 : 034 - VI - Ongoing Typology = Anxious Presentation Satisfaction = Low	Felt involved in care as was not pushed into one particular option Felt as involved as they could be given there were no decisions to be made Partner was included at all stages	But no they were really accommodating, they weren’t pushing me in another direction. They were as reassuring as they could have been over the phone.		I remember he sat with me. He wasn’t necessarily involved but again I don’t know how much he could have been involved anyway.	I: And by the sounds of it there weren’t many decisions to make about what was going on because it was just a scan for the heartbeat, but how involved did you feel in the care that was being provided to you? R: As involved as I could do I guess.
7 : 036 - IV - Ongoing Typology = Anxious Presentation Satisfaction = Low
8 : 004 - VI - Ongoing Typology = Anxious Presentation Satisfaction = High	Involved as they could be EPAU really involved husband Not a lot to be involved in as there weren't decision to be made Was able to refuse initial internal scan	Yes. I mean, I felt as involved as I could be. They talked me through everything when they saw it on the screen. Yes, as involved as I could be really.		She really involved my husband as well which I think is a big thing because it’s quite scary for me, it’s not happening to them.	I do feel that there is not a lot to be involved in and it’s just sort of things that happen to you but they explain them along the way, if that makes sense.	And was that a normal ultrasound scan or was that an internal ultrasound? R: No it was normal. I said I didn’t want an internal. I: You said that you didn’t want one, so were there other options of care that they offered to you? R: Yes. If the pregnancy was too small to be seen with a normal ultrasound scan, they offered an internal ultrasound scan as well, but we’d seen everything on the screen …
9 : 010 - VIII - Ongoing Typology = Anxious Presentation Satisfaction = High	Not covered in the interview
10 : 020 - III - Ongoing Typology = Anxious Presentation Satisfaction = High	EPAU involved participant's partner - seen as beneficial Participant felt they were leading their own care			Very attentive, very kind. I think we had one of our sons with us actually and they let him and my husband come in to see the heartbeat. So yes, I think they were very good.		Well I was leading it. I’d approached them. I told them of my concerns and I asked them to check.
11 : 022 - II - Ongoing Typology = Anxious Presentation Satisfaction = High	Not covered in the interview
12 : 023 - VI - TOP Typology = Anxious Presentation Satisfaction = High	Were kept informed and made decisions on guidance of EPAu, which they felt happy with.	They kept us informed but because we didn’t really know what to expect, we kind of did what we were told. Yes, we were involved but just kind of… They allowed us to ask questions where we needed to, as far as that goes. I: Is more involvement something that you would have perhaps liked or did you feel that you were happy with the way that it was set up? R: Yes, they are in a better position reall…
13 : 025 - II - Ongoing Typology = Anxious Presentation Satisfaction = High	No decisions to be made as everything was okay Only had to decide whether to have scan or not				I: Throughout that process, how involved did you feel in the decisions that were being made about your care? R: Well I suppose there wasn’t any decisions to make as such, it was this is what we are doing, we are doing a scan to check that everything is okay, are you happy with that, yes. So I didn’t have any difficult decisions to make because, thank God, everything was okay.
14 : 028 - V - Ongoing Typology = Anxious Presentation Satisfaction = High	No decisions to be made				And what options for care were offered to you after that or was it just to go back under routine care with your midwife and your consultant? R: Yes. I wasn’t offered any different because of that. how involved did you feel in the decisions that were being made about your care? Were you happy that you just went back under routine care or would you have liked something more like going back to the E…
15 : 035 - I - Ongoing Typology = Anxious Presentation Satisfaction = High	Not covered in the interview
16 : 029 - I - Ongoing Typology = Sustained Anxiety due to Diagnostic Uncertainty Satisfaction = High	No decisions to be made - and eventually accepted that as a patient				And at that point, what options for care were offered? Did you say that you came back to the EPAU and was it them that asked for you to be seen again? R: Yes, because they couldn’t see anything that first visit, I had to come back two weeks later in which they could see that there was something there. And I think on that visit I’ve got a scan picture of the tiniest little speck on a scan. [Both l…
17 : 033 - IV - Ongoing Typology = Sustained Anxiety due to Diagnostic Uncertainty Satisfaction = High	Participant felt very involved and was able to choose hospital for delivery which was important given medical condition					I: Brilliant. And how involved did you feel in the decisions that were being made about your care? R: Very involved. I think because I’ve had previous history at Barnsley Hospital because basically when I lost four pregnancies and one later on it was 21 weeks and Barnsley looked me after then and they were fantastic, I’ve always had brilliant care, but then I chose to have my daughter at Jessop b…
18 : 037 - VI - Ongoing Typology = Sustained Anxiety due to Diagnostic Uncertainty Satisfaction = High	Involvement only extended to mutual agreement - didn't use service enough for decision making	I: And how involved did you feel in the decisions that were being made about your care? R: I don’t think I was in there enough to have… it was just basic appointments as far as my care went. Like I said, we discussed the aspirin thing and it was like a mutual agreement to have that, so I think that means I was involved.
19 : 039 - VII - Ongoing Typology = Sustained Anxiety due to Diagnostic Uncertainty Satisfaction = High	Felt very involved at every stage. Felt that everything was guided by her own speed.	I felt very involved. Obviously everything was explained to me what was going on and why I had to come back, so I never felt like I didn’t know what was going on. Yes. I felt very involved at every stage.				I never felt rushed. Going through the questions, everything was done at my speed. So yes, really good.
20 : 001 - III - PUL Typology = Anxious-Upset Satisfaction = Low	Not covered in the interview
21 : 011 - II Miscarraige Typology = Anxious-Upset Satisfaction = Low	Didn't feel there were any decisions to make				I might be wrong but I didn’t particularly feel that there was any decision being made, just because it was something that had happened. There wasn’t really anything that could be done because by the time of course that I’ve gone in, it had already happened. I think the only decision was about having a scan or not and that was kind of just presented to me as something that I could come in and do.…
22 : 012 - VIII - Miscarriage Typology = Anxious-Upset Satisfaction = Low	Felt informed, but there were no decisions to be made about treatment EPAU was happy for ppt to manage miscarriage at home Was offered extra specialists (due to IVF) but was able to refuse due to previous experience with similar specialists. Also offered counselling in a way that was 'attractive' to participant and took it up without feeling forced to				I: No. Okay. And for this particular pregnancy, what options for care were offered at this point? You said obviously it was a natural miscarriage in the end but were they making any decisions about potential avenues of care that they could offer you? R: No. It wasn’t necessary. Sometimes there is no choice, sometimes the treatment is the treatment, but I always feel that I’m given the information.	they said that they were happy for me to monitor me as long as I was monitoring and honest with my symptoms. So yes, they weren’t forcing a treatment on me, it was a discussion that we were having. Yes. Sometimes there is no choice, sometimes the treatment is the treatment, but I always feel that I’m given the information. there were discussions about referring me on to somebody else at that poin…
23 : 018 - III - Miscarriage Typology = Anxious-Upset Satisfaction = Low	Few to no decisions to be made, due to pathway being clear-cut. Natural miscarriage meant participant did not have to decide how it was managed				I: And were there any issues in the decision making or were they quite happy that you had…? R: No, they were fine, because actually that time I’d already miscarried really. Because by the time I had the appointment, they’d looked at my lining and they were like, “Oh everything has kind of gone,” so I didn’t have to have anything further. I didn’t really feel that there were lots of options for me…
24 : 019 - VIII - Miscarriage Typology = Anxious-Upset Satisfaction = Low	Was initially offered choice of miscarriage management, but eventually EPAU decided to let miscarriage happen naturally against ppt's wishes		I began to bleed more and the nurse was explaining to me that, “Look, you can leave it happen naturally or we can keep you in and give you medication,” but it ended up that I didn’t really have a choice in the end, they were saying, “Look, we are just going to leave you, leave it to happen naturally”. So at that point I was sent home and when I wasn’t I began to bleed very heavy and I didn’t know…
25 : 038 - V - Miscarriage Typology = Anxious-Upset Satisfaction = Low	Wasn't involved in decision making as there were no options to choose between				I didn’t really feel involved at all really because they didn’t give me any options, it was sort of very much like this is what’s happening because it didn’t need any intervention, I could just go home, so there wasn’t really any options apart from you just go home.
26 : 008 - VII - Miscarriage Typology = Anxious-Upset Satisfaction = High	Felt involved and that she knew what was happening next - which she was happy with.	Yes, I did feel involved. I think at that stage you… I mean, I certainly wanted to be directed as to what was going on, because you feel a little bit at sea. But yes, no, I felt as though I always knew what was going on and I was happy with what steps were being taken and the procedures that were going to happen.
27 : 014 - II - Miscarriage Typology = Anxious-Upset after Diagnositic Uncertainty Satisfaction = Low	Did feel involved, but was unsure about her own decision making - not knowing what was best option	I did feel involved in both cases although the handling was different. That was very important. Again, you aren’t at your best. I mean, I’d had very little sleep on both occasions at the point where we were trying to decide whether I’d have any surgical intervention or not. I’d had the miscarriage largely through the night and they were assessing the remains and whether it was warranting any sort…				I didn’t really know which was the better route, so I just kept saying to them, “If there’s no reason for me to have a surgical intervention given how much has already passed, shall we leave nature to its course?” and then they affirmed that response.
28 : 015 - IV - Miscarriage Typology = Anxious-Upset after Diagnositic Uncertainty Satisfaction = Low	Participant did not feel there was much discussion of options, but also didn't feel there were many decisions to be made.				I don’t know. I didn’t feel that there was much discussion about options but then I didn’t expect there to be in terms of this is what’s happening, we want to make sure it’s not ectopic, that’s what we’re doing. So it’s not that I didn’t feel that I was participating but there was nothing that was suggested to me that I thought no I don’t want to do that or I would like to explore the options abo…
29 : 017 - I - Miscarriage Typology = Anxious-Upset after Diagnositic Uncertainty Satisfaction = Low	Involved as much as they wanted to be	I think we were probably involved as much as what I wanted to. I don’t know, one of my last ones, when I went for an early scan when I first found out I was pregnant, just on my last pregnancy, I think in my head I probably thought oh I wanted another blood test because I was so paranoid all the time of having another miscarriage but because I had an internal scan and they could see a heartbeat a…
30 : 024 - VIII - PUL Typology = Anxious-Upset after Diagnositic Uncertainty Satisfaction = High	Was able to have a voice in her own care and felt very involved. Didn't feel forced into making a particular decision either way	I didn’t feel like I didn’t have a voice, if you know what I mean, so I felt able to discuss things with the staff openly and that was really good. I didn’t feel like they were just telling me what to do. I thought they were excellent. Yes, they really looked after me.				Oh very involved, yes. Yes, they weren’t condescending or anything, they didn’t make me feel like I should do one thing or the other. I said that I wanted to avoid any medication or anything like that if possible and that was fine, so that wasn’t an issue. Yes, they did make me feel involved.
31 : 027 - IV - Miscarriage Typology = Anxious-Upset after Diagnositic Uncertainty Satisfaction = High	Didn't feel there were decisions to be made initially. Eventually ppt realised they did not want to have a medical/surgical intervention and felt like EPAU was happy for her to make that decision				I: And how involved did you feel in the decisions that were being made about your care? R: I’m not sure really. I suppose apart from just getting the scan, it sort of felt like the next natural steps that they booked you in for the next scan, so the fact that you were kind of… as I say, you had this slightly two-week limbo situation was, you know, you just think well that’s just how it goes sort …	For me, that was quite an important… I didn’t really realise that I didn’t want chemical/medical intervention, if you know what I mean, and also the whole kind of idea of like the… I can’t remember what the term is but it’s like a… Oh God, like an evacuation of pregnancy tissue. I didn’t want that kind of thing. Whether that’s because I’m just a big wimp when it comes to stuff like that. I was qu…
32 : 009 - I - Ectopic Typology = Anxious-Upset with Procedural Uncertainty Satisfaction = Low	No decisions to be made as emergency procedure was needed				Obviously you said that it was an emergency but did they involve you in that procedure to get you through to surgery? R: Yes, from their part. Yes. But then I guess it was all over to the surgeons after that point, so there was only so much involvement they could have. I: Sure. And there weren’t many options because it had started to rupture, it was just a case of surgery. There weren’t really an…
33 : 021 - III - Miscarriage Typology = Anxious-Upset with Procedural Uncertainty Satisfaction = Low	Was able to ask for more information to aid decision making Ultimately asked EPAU to act on the advice of the specialist Consultant she was under (opposed to EPAU preference) and chose participant's/her Consultant's preferred method of management					I’d already, at that point, said, “I want to go with the advice that medically the consultant has advised me to do”. There was little bit of a mismatch of information, certainly repetition, of me having to go over again and again…. I: Of your history. R: …what happened in my history despite that being quite clearly documented in my notes. I didn’t have any concerns about not being respected. They…
34 : 006 - I - Ectopic Typology = Anxious-Upset with Procedural Uncertainty Satisfaction = High	Felt involved as was being continuously updated. In the end felt it was their own decision on the advice of the staff Final decision was made by participant	I had to keep having these blood tests… I think it had gone up twice, so I’d spoken to a consultant and then that consultant was off… Oh no, sorry, yes, I spoke to that one. I said I thought I probably just wanted to have the surgery to get it over with but he said he would prefer to wait because that second time it hadn’t gone up by as much as the first time Very involved actually because the pe…				Yes. Yes, I did, particularly because I already had experience and felt like I knew my own body. Yes, I would have been annoyed if I didn’t feel like I was listened to or allowed to be part of the decision. And at the end of that conversation we decided I was going to carry on waiting because the levels hadn’t gone up too high and then he left it a bit longer, I think it was three days later, I w…
35 : 016 - VI - Miscarriage Typology = Anxious-Upset with Procedural Uncertainty Satisfaction = High	Was asked whether she wanted scan as she was at EPAU rather than going home to have the miscarriage EPAU really involved partner, keeping him informed during the process	so they explained to me what could it be, if I was happy for them to call a doctor, because they also told me most of the miscarriages, they happen at home, people just wait and eventually everything goes back to normal, but since I was already there, if I was happy, they were happy to call a doctor and have a scan, so just to make sure everything was going okay.		I mean, it’s their job, I know it’s their job, but again because they see it every day I wasn’t expecting. It was really personal, very friendly. They came many times to check if it was okay, if I needed anything, if I wanted them to contact my partner. Then eventually I managed to contact him, he was at work and he came over, so they explained again everything to him and again the written inform…
36 : 030 - VI - Miscarriage Typology = Anxious-Upset with Procedural Uncertainty Satisfaction = High	Was able to refuse more medical treatment in favour of surgical management, but felt that EPAu were not listening to her initial wishes about management.	My only criticism would be that the consultant particularly wanted me to… sorry, I don’t know the term but take the tablets again and try again with those, but I didn’t, and then they did try and persuade me for health reasons, be it things can go wrong, it’s more risky and all the rest of it. They did try and persuade me not to have the surgery and try again with the other methods, but I didn’t …	I: And in terms of those options for how the miscarriage was managed, were they spoken through with you and how involved were you within that decision making process? R: They were. But I would say that they very much didn’t want me to have surgery because there’s so much… and I understand why: risk. But, to be honest with you, I just would have rather had the surgery. Sometimes I feel that you ar…
37 : 003 - I - Miscarriage Typology = Anxious with Sustained Uncertainty Satisfaction = Low	Was given chance to talk through options and understood them as discreet options	And at that point, which options for care were offered to you and which decisions were you involved in making when they had scanned you for the third time and said that the pregnancy wasn’t viable? R: So then I was taken into another room. I think it was the first woman. I’d definitely seen her before. There was a nicer woman that was just sort of sat going through the options and she said about …			I was aware of the options but it was sort of we do one or the other, it wasn’t necessarily, ‘Oh if this doesn’t work then we can go on to that,’ but it’s sort of pretty obvious anyway that that would be the case, so they didn’t necessarily have to point that out.
38 : 013 - V - Molar Typology = Anxious with Sustained Uncertainty Satisfaction = Low	Involved husband in conversations about scans There didn't appear to be any decisions to be made given the nature of the prognosis Equally participant was given time to think about management and decide which options to take			Yes, very involved, because once they’d finally said, “Look, yes, okay, sorry, this isn’t a viable pregnancy,” then I felt… because then they were like, “Okay, we’ll take you out,” because my husband was with me by this stage and they sort of took us away and put us in a room and they gave us loads of time, they were like, “There’s no rush, you decide what you want to do,” they gave me all the op…	No, I mean, as well, if anyone did think that it was the wrong choice they never made me aware of it, everyone just seemed to be… it was like this is what we’re doing and explaining it and going with it. Yes, there was no debate about, ‘Well do you think you should try something else?’ Everyone was just like, “Yes, this is happening”.	Yes, very involved, because once they’d finally said, “Look, yes, okay, sorry, this isn’t a viable pregnancy,” then I felt… because then they were like, “Okay, we’ll take you out,” because my husband was with me by this stage and they sort of took us away and put us in a room and they gave us loads of time, they were like, “There’s no rush, you decide what you want to do,” they gave me all the op…
39 : 026 - I - Miscarriage Typology = Anxious with Sustained Uncertainty Satisfaction = Low	Was given choice over options of medical or surgical management Chose to have surgery privately Felt it was entirely her own decision	R: They just said there were two options really, the first one was that they would give me medication which they could pretty much do there and then, and then because it was a miscarriage it was then a missed miscarriage so that would then trigger the next steps. So I could either do that or I could choose to go in and have the small op where you get put to sleep and then everything is done. The …				Oh yes, totally, yes. There was no… Yes, it wasn’t forced in either way. She explained the pros and cons at both but also said it’s entirely your own decision. So yes.
